# Supplementary material for: Effects of Supervised Rehabilitation on Psychosocial and Participation-Related Outcomes After Lumbar Spine Surgery: A Systematic Review and Meta-Analysis
Source: J Clin Med. 2024 Nov 28;13(23):7246. doi: 10.3390/jcm13237246 (PMC11642663; doi:10.3390/jcm13237246)
Supplement: Supplementary file 1 [file jcm-13-07246-s001.zip]

Archive with 1 entries (1 files):
- jcm-3304088-supplementary.pdf
